# Supplementary material for: Coagulation proteases modulate nucleic acid uptake and cGAS-STING-IFN induction in the tumor microenvironment
Source: JCI Insight. 2025 Jul 22;10(17):e190311. doi: 10.1172/jci.insight.190311 (PMC12487691; doi:10.1172/jci.insight.190311)
Supplement: Supporting data values [file jciinsight-10-190311-s227.xlsx]

## Sheet: Fig.1B
	wild type			PAR2 G37I
1	12.4524	9.30395	7.41093	4.44444	4.02809	5.13252
2	7.56036	18.6429	8.45606	16.1111	12.0103	13.6727
3	6.73443	8.49948	8.40855	8.05556	6.17147	7.1098
4	1.33418	2.16859	1.66271	0*	0.221729	0.588978
5	11.0546	4.65198	10.3563	25,2777778*	5.58019	7.23601
6	25.6671	9.40888	11.4489	22,5*	5.72801	7.61464
7	2.03304	0.944386	4.038	1.11111	0.258684	1.51451
8	0.762389	1.60895	0.807601	1.66667	1.95861	1.22003
9	1.90597	2.48339	2.13777	0,83333333*	1.81079	1.68279
10	3.49428	5.10668	3.37292	6.11111	12.1582	6.52082
11	4.95553	2.79818	7.69596	0*	8.46268	6.52082
12	4.63787	7.3802	9.26366	0*	14.745	13.3361
13	0.190597	2.06366	0.380048	0*	1.55211	4.12284
14	8.64041	11.4376	5.36817	5.27778	5.32151	5.38494
15	5.84498	5.87618	9.12114	7.22222	2.25425	3.74422
16	2.1601	1.15425	5.65321	1.38889	0.406504	1.809
17	0.571792	6.47079	4.41805	0*	17.3319	12.7892

## Sheet: Fig 1E
logFC PAR2G37I:PAR2WT
	Zbtb46 (ZBTB46)	Fcgr1 (CD64)	Batf3 (BATF3)	Hspa4l (HSPA4L)	Lyar (LYAR)	Epcam (EPCAM)	Ddx20 (DDX20)	Acrbp (ACRBP)	Mb21d1 (cGAS)	Ifnb1 (IFNβ)	Cxcl9 (CXCL9)	Cxcl10 (CXCL10)	Ifi208 (IFI208)	Hspa1b (HSP70-2)	Ly6a (Ly6a)	Klra17 (Ly49Q)	Rsad2 (RSAD2)	Tnfrsf9 (CD137)	Ifit1 (IFIT1)	Ifit3 (IFIT3)	Ifitm1 (IFITM1)	Mx1 (MX1)	Mid1 (Midline-1)	Yap1 (YAP1)	Edrf1 (ERDR1)	Havcr2 (TIM-3)	Timd4 (TIM-4)	Vsir (VISTA)	Btla (BTLA)	Lag3 (LAG3)	Cd274 (PD-L1)	Lilrb4a (ILT3)	Il10 (IL10)	Thbs1(Thrombospondin)	Lrrc32 (GARP)	Nrros (LRRC33)	Tgfbr1 (TGFBR1)	Tgfb1 (TGFβ)	Mrc1 (Mrc1)
cluster 01	0.258421	-0.263919	0.165704	0.280411	0.303978	0.148851	-0.66614	1.23867	-0.588785	-0.546471	-2.42235	-0.59303	4.39435	1.21635	-0.731727	-0.877116	-0.781597	0.604036	-0.342821	-0.072294	0.387919	-0.500592	3.42619	-1.56983	0.083745	-0.739629	-3.72548	-0.0398323	-0.481364	-0.392045	-0.430826	-0.413899	-0.717865	-0.413811	-0.590824	-0.26643	-0.38751	-0.0307244	0.175894
cluster 02	-0.756153	-0.437979	0.200145	-0.12782	0.297366	0.104659	-0.08193	-0.3542	-0.0495651	-0.838462	0.647439	-0.0283962	1.5348	-0.282786	0.117705	2.56383	-0.754706	-0.589149	-0.381683	-0.273186	0.245693	-0.110225	3.13372	-0.147398	0.0558779	-0.370334	3.68105	-0.422586	-0.337944	-0.688313	-0.32415	-0.329389	-1.00826	-1.1003	-1.45983	-0.56929	-0.34626	0.00221616	-0.600902
cluster 06	-0.678646	-0.426317	0.144179	-0.299867	-0.06091	-0.46649	0.688612	0.52581	-0.357293	-1.01297	-0.714443	-0.256678	6.67031	-0.468942	-1.11622	0.723314	-1.35871	-0.362985	-1.04142	-1.07868	-1.2284	-0.359548	3.24358	-1.76673	-0.761959	0.190526	0.99041	0.0453455	0.216764	-0.84221	-1.51928	-0.14998	-0.570173	-0.98097	-1.77782	-0.39045	-0.36393	0.141459	-0.0944923
cluster 14	0.39885	-0.331087	-0.23375	-0.0459763	0.324822	1.08542	-0.30523	-0.18804	0.378093	-1.75396	0.171482	-0.134763	6.17197	0.846399	-0.442605	-0.484865	-0.381599	-0.329775	0.915217	-0.943145	2.1389	-0.604314	3.24916	1.27395	-0.94013	-0.488343	1.20523	-0.34704	-0.20538	0.0160509	-0.675605	-0.295465	0.201075	-0.747407	0.383434	-0.2761	0.022286	-0.114373	-0.398463
cluster 05	-0.950888	-0.12708	0.0252554	0.0556258	0.04513	0.242519	-0.80602	0.052352	-0.110761	-1.89355	-1.7275	-0.676747	4.05805	0.0282691	0.227616	1.74562	-0.426849	0.647833	-0.0837201	0.776019	0.918817	-0.489897	3.71417	-0.49029	-0.372263	0.260284	1.29042	0.115884	-0.646861	-0.192426	-0.214685	-0.471379	-0.444804	-0.236738	-1.80971	-0.25197	0.421134	0.08166	0.0228208
cluster 10	0.14749	-0.0868565	1.17538	0.114217	0.313715	0.217216	-0.258	0.239635	-0.140949	0.0907167	1.67113	0.0479375	5.81716	0.580928	0.686083	0.839275	0.442682	1.01303	0.268642	0.528764	1.3977	-0.185408	3.19406	3.05532	-0.200608	0.0133968	0.207267	-0.069767	0.713917	-0.314951	-0.497662	-0.44578	-0.58966	-0.724141	-1.03434	-0.10129	-0.45723	0.123988	0.191831
cluster 08	-2.23093	0.203653	0.363365	-0.140804	0.004624	-0.90274	0.106935	-0.24792	0.716761	3.7678	1.94835	-0.618828	1.94951	1.20819	0.819157	2.31356	0.66703	-1.66961	-0.173128	0.15449	1.86824	-0.00218812	2.88845		-0.601187	0.224427	2.83032	-0.0888999	-2.15758	-1.13023	-0.0865892	0.340747	-1.84145	-1.15021	-2.21456	-0.66542	0.178404	0.064781	-1.39242
cluster 11	-1.74314	0.705695	0.0625692	0.0465628	-0.20036	-0.1411	-0.11955	-0.20628	0.0909448	2.475	2.2107	1.67602	1.13437	0.4346	-0.674966	2.41873	1.12453	0.257135	0.991134	0.440212	0.453966	0.447013	3.56193	-0.110419	0.311602	1.0772	0.344634	0.522884	-0.615575	0.57717	-1.08047	-0.299415	-0.408313	-0.531491	-1.30285	-0.42675	1.13961	-0.0775123	-1.22885
cluster 03	-0.682908	0.178949	-0.119389	-0.222541	-0.12545	-0.05142	0.208974	0.326962	0.141514	2.80379	-0.264141	1.56218	5.65637	1.08089	0.339902	-0.601917	1.3019	-0.125091	0.397552	0.376044	1.02551	0.774252	3.0958	-4.14134	-0.200249	-0.0962346	1.69195	-0.152051	-0.23347	-1.01521	-0.347366	0.0528807	0.138892	0.0365369	-0.138248	-0.48235	0.204484	0.127906	0.397234
cluster 09	0.0688948	1.56909	-0.601718	-0.51318	0.508939	-0.63226	0.438217	-0.73693	0.880656		-1.52295	-0.815302	2.39307	0.618727	-0.474343	3.21979	-0.897249	-0.0771896	1.78827	2.79281	2.29833	-0.505009	2.87351	0.563491	-0.0957077	0.0584447	0.518012	0.592673	0.636699	0.381887	-0.285687	0.00908307	-3.14123	1.58219	-1.55872	-0.82479	-0.84028	0.456684	-0.0261561
cluster 15	-0.406734	0.441473	0.146678	0.0317598	0.037674	-1.01825	-0.0157	-0.64548	0.120111	3.72233	-1.45192	-1.64948		-0.202312	-0.47188	1.67414	0.437132	-0.927287	-0.48221	-0.174627	0.32536	-0.251974	4.0438	0.813108	-0.0672776	-0.21142	0.173702	-0.809299	-1.01447	0.0765553	-0.212273	-0.20866	0.763717	0.670751	-0.873884	-0.18176	-0.15428	-0.00444723	-0.239124
cluster 12	-0.993212	0.0570247	0.839016	-0.334123	0.083322	-0.60022	-0.00098		4.12354	3.18236	1.4641	0.864644	2.66566	0.198266	-0.0359037	5.24509	1.02775	-0.128992	0.295603	1.06591	0.968671	1.61737	1.11053	-1.02239	-1.94932	-0.0426612	2.66566	0.499799	-3.15471	-0.00119898	0.0149772	0.00992038	-2.2178	-0.303673	-0.459862	-0.50972	0.284621	0.316647	-0.650517
cluster 17	1.8153	-0.118696	-0.186899	2.19767	1.15145	-0.8624	1.22004	2.6002	2.11338	-2.58066	-0.836498	2.29463	4.21217	3.56898	2.12464	4.23339	2.13545	5.64886	0.72347	0.236032	1.86049	-0.200429	0.552059	-3.46127	3.08561	-0.481819	-3.46127	-0.368172	-4.39804	-1.5357	2.79861	4.54902	-0.41401	0.967577	-3.49014	0.219181	-0.52755	-0.281052	-0.633151

## Sheet: Fig. 1F
logFC PAR2G37I:PAR2WT
		Aebp1	Snai1	Tnc	Porcn	Vim	Angptl4	Sparc	Mmp2	Ereg	Krt14	Emp1	Mki67	Nt5e	Timp3	Aldh1a3	Fut8	Ccl2	Rarg
	cluster 16	-2.2885	-1.02675	-1.34712	1.16209	-1.03279	-0.898021	-3.47853	-4.91082	-6.70475	-1.80235	-0.66507	-1.43316	0.782366	-0.67315	-0.81083	-1.06115	-1.75543	-0.83634

## Sheet: Fig. 2A
CD64+MerTK+EPCR+Mrc1+
F10fl/fl	F10flLysM-cre
2.69	0.129
1.58	1.14
0.63	0.78
0.87	0.59
1.01	0.29
1.54	0.58
1.13	0.27
0.77	0.24
0.87	0.26
0.75

## Sheet: Fig. 2B
CD64lo/-MerTK-Mrc1-a4b7+
F10fl/fl	F10flLysM-cre
3.64	3.84
2.98	8.98
4.54	8.73
3.89	4.33
2.01	5.35
8.65	9.94
2.15	5.05
3.11	7.98
3.74

## Sheet: Fig. 2C
CD103+ BTLA DC
F10fl/fl	F10flLysM-cre
0.76	0.27
0.77
1.35	0.59
1.18	0.27
0.32	0.68
0.65	0.5
0.4	0.41
0.57	0.38
	0.32

## Sheet: Fig. 2D
	CD103+ DC			MFI IL12 of CD103+ DC
	F10fl/fl	F10fl/flLysM-cre		F10fl/fl	F10fl/flLysM-cre
	0.35	0.6		9779	12388
	0.32	0.5		14481	17888
	0.21	0.91		10775	12081
	0.37	0.85		14523	14692
	0.49	0.66		9334	17033
	0.5	0.83		11955	20684
	0.283	0.65
	0.424

## Sheet: Fig. 3A
EdU+ macrophages
PAR2 wt/F10fl/fl	F10flLysMcre	PAR2 G37I
46.5	71.2	91.9
46.2	66.7	55.9
27.3	75.75	72.6
27.1		82.6
30
28.2

## Sheet: Fig. 3B
	cGAMP ELISA
	F10fl/fl				F10fl/flLysMcre
no debris	2.5	0.7	1.1	7.7	3.3	3.2	2.9	4
debris (6h)	0.1	0.1	5.1	1.5	8.3	1.6	15.9	3.3
debris (16h)	1.4	1.4	13.1	9.2	15.2	19.2	13.6	23

## Sheet: Fig. 3C
	fold induction pIRF3/IRF3 compared to untreated control (normalized to b actin)
		F10fl/flLysMcre	F10fl/fl
	untreated	1	1
	debris	4.1489	1.5586
	polyI:C	7.3799	2.0081

[truncated: 38 more sheets: Fig. 3D, Fig. 3E, Fig. 3F, Fig. 4D, Fig. 4E, Fig. 4F, Fig. 4G, Fig. 4H, Fig. 4I, Fig. 4L, Fig. 5C, Fig. 5D, Fig. 5E, Fig. 5F, Fig. 5G, Fig. 5H, Fig. 5I, Fig. 6E, Fig. 6F, Fig. 6G …]
